# Supplementary material for: DARLING: a device for assessing resistance to lodging in grain crops
Source: Plant Methods. 2019 Sep 3;15:102. doi: 10.1186/s13007-019-0488-7 (PMC6720399; doi:10.1186/s13007-019-0488-7)
Supplement: Supplementary file 1 — Additional file 1. Rows 1–38 contain meta-data and header information including sensor calibration values, post and pre-test notes, etc. Test data is recorded in rows 39-end. Test data includes a timestamp for each data point, the angle of the rotational potentiometer, the angle of the inertial measurement unit, as well as loads from the X and Y channels. Note that for the sample file provided a uniaxial load cell was employed during the test hence the Y-load channel data does not vary. Also note that the rotational potentiometer sensor was calibrated to set the vertical direction approximately equal to 90 degrees, whereas the inertial measurement sensor was calibrated to set vertical approximately to 0 degrees. Calibration values can be modified within the Graphical User Interface to the user’s desired preferences. [file 13007_2019_488_MOESM1_ESM.csv]

----------META DATA----------
SOFTWARE VERSION	1.0.10
DEVICE OPERATOR	ALLEN
----------TEST ATTRIBUTES----------
FIELD	VALUE	UNIT
YEAR	2017
MONTH	9
DAY	27
TIME	14:41:32	UTC
PLOT	1	#
HEIGHT	75	cm
TEMPERATURE	15.2	C
HUMIDITY	73.6	%
LATITUDE	44.1111	angular degrees
LONGITUDE	-93.1111	angular degrees
----------OPTIONAL DATA----------
PRE_TEST_NOTE_1	STALK
PRE_TEST_NOTE_2
PRE_TEST_NOTE_3
PRE_TEST_NOTE_4
PRE_TEST_NOTE_5
POST_TEST_NOTE_1
POST_TEST_NOTE_2
POST_TEST_NOTE_3
POST_TEST_NOTE_4
POST_TEST_NOTE_5
BREAK_HEIGHT	N/A	cm
LCA_WEIGHT	0	g
----------SENSOR CALIBRATION DATA (stored_value*A + B = raw_data)------
SENSOR	A	B	UNIT	ID
LOAD_X	148.3536707	0	N	717530
LOAD_Y	150	0	N	NONE
IMU	1	0	Deg	imu1
POT	-104.0010101	22748.40909	Deg	pot1
TEMP	1	0	C	temp1
HUM	1	0	%	hum1
----------TEST DATA-----------
TIME	ANGLE_POT	ANGLE_IMU	LOAD_X	LOAD_Y
0	93.32995018	0.4	2.278339312	-0.053333333
34	93.6280242	0.47	2.534483968	-0.053333333
56	93.56071716	0.49	2.392930342	-0.053333333
84	93.69533124	0.52	2.797369273	-0.046666667
112	93.85879119	0.63	2.911960304	-0.053333333
141	94.13763464	0.78	3.147883014	-0.053333333
168	94.16648051	0.94	3.5186187	-0.046666667
196	94.32994046	1.12	3.46469351	-0.046666667
225	94.42609338	1.26	4.078092555	-0.053333333
252	94.68570624	1.41	4.16572099	-0.046666667
281	94.93570381	1.51	4.57690057	-0.046666667
309	95.11839434	1.63	4.893711066	-0.046666667
337	95.45492954	1.79	5.318371944	-0.053333333
365	95.63762007	2.01	5.790217363	-0.046666667
393	95.91646352	2.26	6.181174997	-0.046666667
421	96.11838463	2.51	6.578873279	-0.053333333
449	96.53184215	2.8	6.996793508	-0.053333333
477	97.18568196	3.14	7.461898278	-0.053333333
506	97.16645137	3.51	7.9202624	-0.053333333
535	97.50298657	3.89	8.290998087	-0.046666667
564	97.87798293	4.28	8.621289881	-0.06
592	98.25297928	4.69	8.965062972	-0.046666667
621	98.42605453	5.1	9.315576713	-0.046666667
650	98.70489797	5.52	9.605424613	-0.046666667
678	98.91643438	5.92	9.969419651	-0.053333333
707	99.15681666	6.37	9.612165262	-0.046666667
735	99.45489069	6.69	9.787422132	-0.046666667
763	99.72411884	7.03	10.60304064	-0.053333333
792	99.95488583	7.28	10.91985114	-0.046666667
821	100.2048834	7.6	11.31754942	-0.053333333
849	100.4741116	8.01	12.15338988	-0.046666667
878	100.820262	8.39	12.59153205	-0.053333333
907	101.0029526	8.76	12.94204579	-0.046666667
935	101.1567972	9.09	13.04315553	-0.046666667
964	101.445256	9.41	13.34648473	-0.046666667
993	101.810637	9.72	13.72396106	-0.053333333
1021	101.8971747	10.03	13.94640247	-0.046666667
1050	102.1183264	10.37	14.47891373	-0.046666667
1079	102.3202475	10.77	14.6676519	-0.053333333
1107	102.5125533	11.2	15.01816564	-0.053333333
1135	102.9452414	11.59	15.22712576	-0.053333333
1164	103.2433154	12.03	15.53045495	-0.046666667
1192	103.5510047	12.49	15.53045495	-0.053333333
1221	103.8106176	12.93	15.82030285	-0.053333333
1250	104.0606152	13.37	16.23148243	-0.046666667
1278	104.2913822	13.75	16.47414579	-0.046666667
1307	104.5125339	14.11	16.77073434	-0.053333333
1336	104.7336856	14.45	17.04710095	-0.053333333
1364	105.0029137	14.79	17.22909846	-0.053333333
1393	105.2240654	15.1	17.51894636	-0.053333333
1422	105.4259865	15.34	17.82901621	-0.046666667
1450	105.5894465	15.58	17.909904	-0.046666667
1479	105.8105982	15.81	18.37500877	-0.053333333
1508	106.0894416	16.02	18.65137537	-0.046666667
1536	106.2913627	16.25	18.75922575	-0.046666667
1564	106.531745	16.51	18.98840781	-0.046666667
1593	106.8105885	16.78	19.12996144	-0.053333333
1621	107.0413555	17.02	19.3726248	-0.046666667
1650	107.3201989	17.28	19.39958739	-0.053333333
1679	107.6086576	17.57	19.54788167	-0.053333333
1707	107.8875011	17.89	19.71639789	-0.053333333
1736	108.1855751	18.17	19.77706373	-0.046666667
1765	108.512495	18.51	19.85795152	-0.053333333
1793	109.0221055	18.88	19.98602384	-0.053333333
1822	109.1951807	19.36	20.06017098	-0.053333333
1851	109.435563	19.88	20.23542785	-0.046666667
1879	109.6759453	20.41	20.47809121	-0.053333333
1908	109.8778664	20.89	20.61964484	-0.046666667
1937	110.0894028	21.26	20.86904884	-0.053333333
1964	110.4067074	21.57	21.09149026	-0.053333333
1993	110.6951661	21.75	21.10497155	-0.053333333
2022	110.9836249	21.77	21.32741297	-0.053333333
2050	111.4740047	21.86	21.46222594	-0.053333333
2079	111.8393858	22.11	21.62400152	-0.053333333
2108	112.3970727	22.4	22.00147785	-0.046666667
2136	112.6663008	22.77	21.7183706	-0.046666667
2165	113.0412972	23.15	21.48244789	-0.046666667
2194	113.4355241	23.53	20.86904884	-0.053333333
2222	113.8105205	23.98	20.26239045	-0.053333333
2251	114.2624392	24.44	20.69379197	-0.053333333
2280	114.522052	24.95	20.66682938	-0.053333333
2308	114.8393567	25.36	21.58355762	-0.046666667
2337	115.2047377	25.74	21.63074216	-0.046666667
2365	115.5701188	26.09	22.33176964	-0.046666667
2393	115.8874234	26.55	22.72946793	-0.046666667
2422	116.2528045	27.14	22.72946793	-0.053333333
2451	116.5893397	27.68	22.6013956	-0.053333333
2479	116.8777984	28.25	22.58117365	-0.046666667
2508	117.5027923	28.73	22.68228338	-0.053333333
2537	117.4643312	29.09	23.1945727	-0.053333333
2565	117.8008663	29.44	23.4709393	-0.053333333
2594	118.1950933	29.87	23.84167499	-0.053333333
2623	118.5893202	30.28	24.01019121	-0.053333333
2651	118.7720108	30.68	24.18544808	-0.053333333
2680	119.1277765	31.05	24.19218873	-0.053333333
2709	119.3873894	31.35	24.49551793	-0.046666667
2737	119.7912316	31.65	24.57640571	-0.04
2766	119.9931527	31.86	24.83929102	-0.046666667
2794	120.3296879	32.01	25.07521373	-0.053333333
2822	120.7335302	32.21	24.9471414	-0.053333333
2851	121.1854489	32.41	11.05466412	-0.053333333
2880	121.7335205	32.08	-0.23592271	-0.053333333
2908	122.2431309	30.83	6.147471752	-0.046666667
2936	122.8296637	30.84	7.529304767	-0.053333333
2964	123.4642729	31.03	6.733908203	-0.053333333
2991	124.1565738	32.33	8.169666408	-0.053333333
3020	124.5604161	33.57	8.115741217	-0.053333333
3048	124.9065666	35.06	9.517796178	-0.053333333
3076	125.2334865	36.05	9.922235109	-0.053333333
3104	125.4354076	36.79	10.60978129	-0.053333333
3133	125.6565593	37.36	10.93333244	-0.046666667
3160	125.8584804	37.86	11.27710553	-0.053333333
3188	126.0411709	38.31	11.29732747	-0.046666667
3217	126.1661697	38.84	11.58043473	-0.04
3244	126.3680908	39.4	11.81635744	-0.06
3273	126.5027049	39.9	12.12642728	-0.053333333
3301	126.5892425	40.31	12.16687118	-0.046666667
3328	126.7815484	40.71	12.13990858	-0.046666667
3357	126.7527025	41.05	11.91072652	-0.053333333
3385	126.704626	41.3	11.69502576	-0.053333333
3413	126.5892425	41.32	11.62087862	-0.046666667
3441	126.5507814	41.29	11.56695343	-0.046666667
3470	126.5027049	41.34	11.54673148	-0.053333333
3497	126.5892425	41.4	11.49954694	-0.046666667
3525	126.3873214	41.38	11.31754942	-0.053333333
3554	126.4546285	41.23	11.10858931	-0.053333333
3581	126.3488602	41.13	10.95355438	-0.06
3610	126.406552	41.17	10.92659179	-0.053333333
3638	126.3584755	41.21	10.99399828	-0.053333333
3666	126.3296297	41.22	11.05466412	-0.053333333
3694	126.4546285	41.19	11.07488606	-0.053333333
3722	126.3296297	41.16	10.98051698	-0.046666667
3750	126.1950156	41.09	10.8861479	-0.053333333
3778	126.1950156	41	10.82548206	-0.053333333
3807	126.175785	40.93	10.78503816	-0.046666667
3834	126.1661697	40.9	10.74459427	-0.046666667
3862	126.0796321	40.89	10.71763167	-0.053333333
3890	126.0219403	40.79	10.62326259	-0.053333333
3918	125.9834792	40.71	10.57607805	-0.046666667
3947	125.9354027	40.69	10.5558561	-0.046666667
3974	125.8969416	40.68	10.5423748	-0.046666667
4003	125.9354027	40.61	10.51541221	-0.053333333
4031	125.7911734	40.51	10.48844961	-0.046666667
4058	125.8007886	40.44	10.40082118	-0.046666667
4087	125.7815581	40.51	10.2929708	-0.053333333
